# Supplementary material for: Pangenome Analysis of a Salmonella Enteritidis Population Links a Major Outbreak to a Gifsy-1-Like Prophage Containing Anti-Inflammatory Gene gogB
Source: Microbiol Spectr. 2023 Mar 14;11(2):e02791-22. doi: 10.1128/spectrum.02791-22 (PMC10100743; doi:10.1128/spectrum.02791-22)
Supplement: Supplemental file 2 — Tables S1 and S2. Download spectrum.02791-22-s0002.xlsx, XLSX file, 0.05 MB [file spectrum.02791-22-s0002.xlsx]

## Sheet: table1
wgsid	date_collection	outbreak_core_snp_cluster	gf1l_phage	st64b_like_phage	BioSample	BioProject
16-SE003	2016-01-03	0	0	1	SAMN18353399	PRJNA489746
16-SE011	2016-01-14	0	0	0	SAMN14861131	PRJNA596817
16-SE012	2016-01-14	0	0	1	SAMN14861132	PRJNA596817
16-SE013	2016-01-16	0	0	1	SAMN14861133	PRJNA596817
16-SE014	2016-01-13	0	0	1	SAMN14861134	PRJNA596817
16-SE015	2016-01-13	0	0	1	SAMN14861135	PRJNA596817
16-SE016	2016-01-27	0	0	1	SAMN14861136	PRJNA596817
16-SE017	2016-01-28	0	0	1	SAMN14861137	PRJNA596817
16-SE018	2016-01-28	0	0	1	SAMN14861138	PRJNA596817
16-SE019	2016-02-02	0	0	1	SAMN14861139	PRJNA596817
16-SE020	2016-02-02	0	0	1	SAMN14861140	PRJNA596817
16-SE021	2016-02-02	0	0	1	SAMN14861141	PRJNA596817
16-SE022	2016-02-02	0	0	1	SAMN14861142	PRJNA596817
16-SE024	2016-02-06	0	0	1	SAMN14861144	PRJNA596817
16-SE025	2016-02-07	0	0	0	SAMN14861145	PRJNA596817
16-SE028	2016-02-10	0	0	1	SAMN14861148	PRJNA596817
16-SE030	2016-02-15	0	0	1	SAMN14861150	PRJNA596817
16-SE031	2016-02-12	0	0	1	SAMN14861151	PRJNA596817
16-SE032	2016-02-11	0	0	1	SAMN14861152	PRJNA596817
16-SE033	2016-02-19	0	0	1	SAMN14861153	PRJNA596817
16-SE034	2016-02-25	0	0	1	SAMN14861154	PRJNA596817
16-SE035	2016-02-24	0	0	1	SAMN14861155	PRJNA596817
16-SE036	2016-02-24	0	0	1	SAMN14861156	PRJNA596817
16-SE037	2016-02-24	0	0	1	SAMN14861157	PRJNA596817
16-SE077	2016-05-06	0	0	1	SAMN14861159	PRJNA596817
16-SE078	2016-05-06	0	0	1	SAMN14861160	PRJNA596817
16-SE079	2016-05-09	0	0	0	SAMN14861161	PRJNA596817
16-SE081	2016-05-17	0	0	1	SAMN14861163	PRJNA596817
16-SE082	2016-05-17	0	0	0	SAMN14861164	PRJNA596817
16-SE083	2016-05-22	0	0	1	SAMN14861165	PRJNA596817
16-SE084	2016-05-26	0	0	1	SAMN14861166	PRJNA596817
16-SE085	2016-05-23	0	0	1	SAMN14861167	PRJNA596817
16-SE086	2016-05-30	0	0	1	SAMN14861168	PRJNA596817
16-SE087	2016-06-03	0	0	1	SAMN14861169	PRJNA596817
16-SE088	2016-06-02	0	0	1	SAMN14861170	PRJNA596817
16-SE090	2016-06-06	0	0	1	SAMN14861172	PRJNA596817
16-SE092	2016-06-08	0	0	1	SAMN14861174	PRJNA596817
16-SE093	2016-06-08	0	0	1	SAMN14861175	PRJNA596817
16-SE095	2016-06-08	0	0	1	SAMN14861177	PRJNA596817
16-SE096	2016-06-16	0	0	1	SAMN14861178	PRJNA596817
16-SE098	2016-06-24	0	0	1	SAMN14861180	PRJNA596817
16-SE099	2016-06-22	0	0	1	SAMN14861181	PRJNA596817
16-SE100	2016-06-24	0	0	1	SAMN18353400	PRJNA489746
16-SE101	2016-06-27	0	0	1	SAMN14861183	PRJNA596817
16-SE102	2016-06-28	0	0	0	SAMN14861184	PRJNA596817
16-SE103	2016-06-27	0	0	0	SAMN14861185	PRJNA596817
16-SE104	2016-06-29	0	0	1	SAMN14861186	PRJNA596817
16-SE105	2016-07-05	0	0	1	SAMN14861187	PRJNA596817
16-SE106	2016-07-07	0	0	1	SAMN14861188	PRJNA596817
16-SE108	2016-07-08	0	0	1	SAMN14861190	PRJNA596817
16-SE109	2016-07-11	0	0	1	SAMN14861191	PRJNA596817
16-SE111	2016-07-15	0	0	1	SAMN14861193	PRJNA596817
16-SE112	2016-07-17	0	0	1	SAMN14861194	PRJNA596817
16-SE113	2016-07-15	0	0	1	SAMN14861195	PRJNA596817
16-SE114	2016-07-20	0	0	1	SAMN14861196	PRJNA596817
16-SE115	2016-07-19	0	0	1	SAMN14861197	PRJNA596817
16-SE116	2016-07-21	0	0	1	SAMN14861198	PRJNA596817
16-SE117	2016-07-22	0	0	1	SAMN14861199	PRJNA596817
16-SE118	2016-07-23	0	0	1	SAMN14861200	PRJNA596817
16-SE119R	2016-07-26	0	0	1	SAMN14861201	PRJNA596817
16-SE120	2016-07-26	0	0	1	SAMN14861202	PRJNA596817
16-SE121	2016-07-27	0	0	1	SAMN14861203	PRJNA596817
16-SE122	2016-07-26	0	0	1	SAMN14861204	PRJNA596817
16-SE123	2016-07-30	0	0	1	SAMN14861205	PRJNA596817
16-SE124	2016-07-29	0	0	1	SAMN14861206	PRJNA596817
16-SE125	2016-08-02	0	0	0	SAMN14861207	PRJNA596817
16-SE126	2016-08-03	0	0	1	SAMN14861208	PRJNA596817
16-SE128	2016-08-05	0	0	1	SAMN14861210	PRJNA596817
16-SE131	2016-08-06	0	0	0	SAMN14861213	PRJNA596817
16-SE132	2016-08-08	0	0	1	SAMN14861214	PRJNA596817
16-SE133	2016-08-04	0	0	1	SAMN14861215	PRJNA596817
16-SE134	2016-08-10	0	0	1	SAMN14861216	PRJNA596817
16-SE135	2016-08-10	0	0	1	SAMN14861217	PRJNA596817
16-SE137	2016-08-16	0	0	0	SAMN14861219	PRJNA596817
16-SE138	2016-08-21	0	0	1	SAMN14861220	PRJNA596817
16-SE140	2016-08-24	0	0	1	SAMN14861222	PRJNA596817
16-SE141	2016-08-26	0	0	1	SAMN14861223	PRJNA596817
16-SE142	2016-08-24	0	0	1	SAMN14861224	PRJNA596817
16-SE144	2016-08-26	0	0	1	SAMN14861226	PRJNA596817
16-SE148	2016-08-29	0	0	1	SAMN14861229	PRJNA596817
16-SE149	2016-09-02	0	0	1	SAMN14861230	PRJNA596817
16-SE150	2016-08-31	0	0	1	SAMN14861231	PRJNA596817
16-SE151	2016-09-01	0	0	1	SAMN14861232	PRJNA596817
16-SE152	2016-09-05	0	0	1	SAMN14861233	PRJNA596817
16-SE153	2016-09-08	0	0	0	SAMN14861234	PRJNA596817
16-SE154	2016-09-06	0	0	1	SAMN14861235	PRJNA596817
16-SE156	2016-09-08	0	0	1	SAMN14861237	PRJNA596817
16-SE157	2016-09-09	0	0	1	SAMN14861238	PRJNA596817
16-SE158	2016-09-12	0	0	1	SAMN14861239	PRJNA596817
16-SE159	2016-09-12	0	0	1	SAMN14861240	PRJNA596817
16-SE160	2016-09-13	0	0	1	SAMN14861241	PRJNA596817
16-SE161	2016-09-13	0	0	1	SAMN14861242	PRJNA596817
16-SE162	2016-09-14	0	0	1	SAMN14861243	PRJNA596817
16-SE163	2016-09-13	0	0	1	SAMN14861244	PRJNA596817
16-SE164	2016-09-19	0	0	1	SAMN14861245	PRJNA596817
16-SE165	2016-09-18	0	0	1	SAMN14861246	PRJNA596817
16-SE167	2016-09-21	0	0	1	SAMN14861248	PRJNA596817
16-SE168	2016-09-21	0	0	1	SAMN14861249	PRJNA596817
16-SE169	2016-09-19	0	0	0	SAMN14861250	PRJNA596817
16-SE170	2016-09-22	0	0	1	SAMN14861251	PRJNA596817
16-SE172	2016-09-19	0	0	1	SAMN14861253	PRJNA596817
16-SE173	2016-09-21	0	0	1	SAMN14861254	PRJNA596817
16-SE174	2016-09-21	0	0	1	SAMN14861255	PRJNA596817
16-SE175	2016-09-20	0	0	1	SAMN14861256	PRJNA596817
16-SE176	2016-09-16	0	0	1	SAMN14861257	PRJNA596817
16-SE177	2016-09-22	0	0	1	SAMN14861258	PRJNA596817
16-SE178	2016-09-24	0	0	1	SAMN14861259	PRJNA596817
16-SE179	2016-09-23	0	0	0	SAMN14861260	PRJNA596817
16-SE180	2016-09-23	0	0	1	SAMN14861261	PRJNA596817
16-SE181	2016-09-23	0	0	1	SAMN14861262	PRJNA596817
16-SE182	2016-09-24	0	0	1	SAMN14861263	PRJNA596817
16-SE183	2016-09-26	0	0	1	SAMN14861264	PRJNA596817
16-SE184	2016-09-26	0	0	1	SAMN14861265	PRJNA596817
16-SE185	2016-09-27	0	0	0	SAMN14861266	PRJNA596817
16-SE186	2016-09-28	0	0	1	SAMN14861267	PRJNA596817
16-SE188	2016-09-28	0	0	0	SAMN14861268	PRJNA596817
16-SE190	2016-10-10	0	0	1	SAMN14861269	PRJNA596817
16-SE191	2016-10-11	0	0	1	SAMN14861270	PRJNA596817
16-SE192	2016-10-10	0	0	1	SAMN14861271	PRJNA596817
16-SE194	2016-10-12	0	0	1	SAMN14861273	PRJNA596817
16-SE196	2016-10-13	0	0	1	SAMN14861275	PRJNA596817
16-SE197	2016-10-14	0	0	1	SAMN14861276	PRJNA596817
16-SE198	2016-10-15	0	0	1	SAMN14861277	PRJNA596817
16-SE199	2016-10-17	0	0	1	SAMN14861278	PRJNA596817
16-SE200	2016-10-18	0	0	1	SAMN14861279	PRJNA596817
16-SE201	2016-10-18	0	0	1	SAMN14861280	PRJNA596817
16-SE202	2016-10-18	0	0	0	SAMN14861281	PRJNA596817
16-SE203	2016-10-15	0	0	1	SAMN14861282	PRJNA596817
16-SE204	2016-10-16	0	0	1	SAMN14861283	PRJNA596817
16-SE205	2016-10-19	0	0	1	SAMN14861284	PRJNA596817
16-SE207	2016-10-20	0	0	1	SAMN14861286	PRJNA596817
16-SE208	2016-10-23	0	0	1	SAMN14861287	PRJNA596817
16-SE209	2015-08-04	0	0	1	SAMN14861288	PRJNA596817
16-SE210	2016-10-25	0	0	1	SAMN14861289	PRJNA596817
16-SE211	2016-10-24	0	0	1	SAMN14861290	PRJNA596817
16-SE212	2016-10-23	0	0	1	SAMN14861291	PRJNA596817
16-SE213	2016-10-24	0	0	1	SAMN14861292	PRJNA596817
16-SE214	2016-10-24	0	0	1	SAMN14861293	PRJNA596817
16-SE215	2016-10-31	0	0	1	SAMN14861294	PRJNA596817
16-SE216	2016-11-02	0	0	1	SAMN14861295	PRJNA596817
16-SE218	2016-11-02	0	0	1	SAMN14861297	PRJNA596817
16-SE219	2016-11-05	0	0	1	SAMN14861298	PRJNA596817
16-SE221	2016-11-10	0	0	1	SAMN14861300	PRJNA596817
16-SE223	2016-11-08	0	0	1	SAMN14861302	PRJNA596817
16-SE224	2016-11-09	0	0	1	SAMN14861303	PRJNA596817
16-SE225	2016-11-09	0	0	1	SAMN14861304	PRJNA596817
16-SE227	2016-11-11	0	0	1	SAMN14861306	PRJNA596817
16-SE228	2016-11-12	0	0	1	SAMN14861307	PRJNA596817
16-SE229	2016-11-15	0	0	1	SAMN14861308	PRJNA596817
16-SE230	2016-11-15	0	0	1	SAMN14861309	PRJNA596817
16-SE231	2016-11-23	0	0	0	SAMN14861310	PRJNA596817
16-SE232	2016-11-21	0	0	1	SAMN14861311	PRJNA596817
16-SE233	2016-11-24	0	0	1	SAMN14861312	PRJNA596817
16-SE234	2016-11-25	0	0	0	SAMN14861313	PRJNA596817
16-SE236	2016-11-24	0	0	0	SAMN14861315	PRJNA596817
16-SE239	2016-12-01	0	0	0	SAMN14861318	PRJNA596817
16-SE240	2016-12-01	0	0	1	SAMN14861319	PRJNA596817
16-SE241	2016-12-05	0	0	0	SAMN14861320	PRJNA596817
16-SE242	2016-12-07	0	0	1	SAMN14861321	PRJNA596817
16-SE243	2016-12-05	0	0	1	SAMN14861322	PRJNA596817
16-SE244	2016-12-10	0	0	1	SAMN14861323	PRJNA596817
16-SE247	2016-12-13	0	0	1	SAMN14861326	PRJNA596817
16-SE248	2016-12-16	0	0	1	SAMN14861327	PRJNA596817
16-SE249	2016-12-16	0	0	1	SAMN14861328	PRJNA596817
16-SE250	2016-12-16	0	0	1	SAMN14861329	PRJNA596817
16-SE251	2016-12-23	0	0	1	SAMN14861330	PRJNA596817
16-SE252	2016-12-22	0	0	1	SAMN14861331	PRJNA596817
16-SE253	2016-12-23	0	0	1	SAMN14861332	PRJNA596817
16-SE254	2016-12-18	0	0	0	SAMN14861333	PRJNA596817
16-SE255	2016-12-19	0	0	1	SAMN14861334	PRJNA596817
16-SE257	2016-12-31	0	0	0	SAMN14861336	PRJNA596817
16-SE258	2016-12-27	0	0	0	SAMN14861337	PRJNA596817
17-SE001	2017-01-02	0	0	0	SAMN14863049	PRJNA596817
17-SE002	2017-01-02	0	0	0	SAMN14863050	PRJNA596817
17-SE003	2017-01-04	0	0	1	SAMN14863051	PRJNA596817
17-SE004	2017-01-03	0	0	0	SAMN14863052	PRJNA596817
17-SE005	2017-01-06	0	0	1	SAMN14863053	PRJNA596817
17-SE006	2017-01-07	0	0	1	SAMN14863054	PRJNA596817
17-SE007	2017-01-07	0	0	0	SAMN14863055	PRJNA596817
17-SE008	2017-01-05	0	0	1	SAMN14863056	PRJNA596817
17-SE009	2017-01-08	0	0	0	SAMN14863057	PRJNA596817
17-SE010	2017-01-11	0	0	0	SAMN14863058	PRJNA596817
17-SE011	2017-01-12	0	0	1	SAMN14863059	PRJNA596817
17-SE012	2017-01-17	0	0	1	SAMN14863060	PRJNA596817
17-SE013	2017-01-17	0	0	1	SAMN14863061	PRJNA596817
17-SE014	2017-01-18	0	0	1	SAMN14863062	PRJNA596817
17-SE015	2017-01-17	0	0	1	SAMN14863063	PRJNA596817
17-SE016	2017-01-20	0	0	0	SAMN14863064	PRJNA596817
17-SE018	2017-01-19	0	0	1	SAMN14863066	PRJNA596817
17-SE019	2017-01-23	0	0	0	SAMN14863067	PRJNA596817
17-SE020	2017-01-30	0	0	1	SAMN14863068	PRJNA596817
17-SE021	2017-01-29	0	0	1	SAMN14863069	PRJNA596817
17-SE022	2017-01-31	0	0	1	SAMN14863070	PRJNA596817
17-SE025	2017-02-10	0	0	1	SAMN14863073	PRJNA596817
17-SE026	2017-02-11	0	0	1	SAMN14863074	PRJNA596817
17-SE027	2017-02-10	0	0	1	SAMN14863075	PRJNA596817
17-SE028	2017-02-13	0	0	1	SAMN14863076	PRJNA596817
17-SE029	2017-02-17	0	0	1	SAMN14863077	PRJNA596817
17-SE030	2017-02-17	0	0	1	SAMN14863078	PRJNA596817
17-SE031	2017-02-21	0	0	1	SAMN14863079	PRJNA596817
17-SE032	2017-02-24	0	0	1	SAMN14863080	PRJNA596817
17-SE033	2017-02-27	0	0	1	SAMN14863081	PRJNA596817
17-SE034	2017-03-08	0	0	1	SAMN14863082	PRJNA596817
17-SE035	2017-03-11	0	0	1	SAMN14863083	PRJNA596817
17-SE036	2017-03-11	0	0	1	SAMN14863084	PRJNA596817
17-SE037	2017-03-13	0	0	1	SAMN14863085	PRJNA596817
17-SE038	2017-03-15	0	0	1	SAMN14863086	PRJNA596817
17-SE039	2017-03-19	0	0	1	SAMN14863087	PRJNA596817
17-SE040	2017-03-20	0	0	1	SAMN14863088	PRJNA596817
17-SE041	2017-03-24	0	0	1	SAMN14863089	PRJNA596817
17-SE042	2017-03-26	0	0	1	SAMN14863090	PRJNA596817
17-SE044	2017-03-30	0	0	1	SAMN14863092	PRJNA596817
17-SE046	2017-04-19	0	0	1	SAMN14863093	PRJNA596817
17-SE047	2017-04-18	0	0	1	SAMN14863094	PRJNA596817
17-SE048	2017-04-25	0	0	1	SAMN14863095	PRJNA596817
17-SE049	2017-04-24	0	0	1	SAMN14863096	PRJNA596817
17-SE050	2017-04-30	0	0	1	SAMN14863097	PRJNA596817
17-SE051	2017-05-03	0	0	0	SAMN14863098	PRJNA596817
17-SE052	2017-05-06	0	0	1	SAMN14863099	PRJNA596817
17-SE053	2017-05-10	0	0	1	SAMN14863100	PRJNA596817
17-SE054	2017-05-15	0	0	1	SAMN14863101	PRJNA596817
17-SE055	2017-05-19	0	0	1	SAMN14863102	PRJNA596817
17-SE056	2017-05-20	0	0	1	SAMN14863103	PRJNA596817
17-SE057	2017-05-23	0	0	1	SAMN14863104	PRJNA596817
17-SE060	2017-06-06	0	0	0	SAMN29164655	PRJNA489746
17-SE061	2017-06-09	0	1	0	SAMN29164656	PRJNA489746
17-SE062	2017-06-26	0	0	1	SAMN29164657	PRJNA489746
17-SE063	2017-06-27	0	0	1	SAMN29164658	PRJNA489746
17-SE064	2017-06-30	0	0	1	SAMN29164659	PRJNA489746
17-SE065	2017-06-29	0	0	1	SAMN29164660	PRJNA489746
17-SE066	2017-07-03	0	0	0	SAMN29164661	PRJNA489746
17-SE067	2017-07-08	0	0	1	SAMN29164662	PRJNA489746
17-SE068	2017-07-10	0	0	1	SAMN29164663	PRJNA489746
17-SE069	2017-07-13	0	0	1	SAMN29164664	PRJNA489746
17-SE070	2017-07-14	0	0	1	SAMN29164665	PRJNA489746
17-SE071	2017-07-12	0	0	1	SAMN29164666	PRJNA489746
17-SE073	2017-07-20	0	0	1	SAMN29164667	PRJNA489746
17-SE074	2017-07-26	0	0	1	SAMN29164668	PRJNA489746
17-SE076	2017-07-30	0	0	0	SAMN29164669	PRJNA489746
17-SE079	2017-08-03	0	0	1	SAMN29164672	PRJNA489746
17-SE080	2017-08-05	0	0	1	SAMN29164673	PRJNA489746
17-SE081	2017-08-07	0	0	1	SAMN29164674	PRJNA489746
17-SE082	2017-08-08	0	0	1	SAMN29164675	PRJNA489746
17-SE083	2017-08-10	0	0	1	SAMN29164676	PRJNA489746
17-SE084	2017-08-10	0	0	1	SAMN29164677	PRJNA489746
17-SE085	2017-08-11	0	0	1	SAMN29164678	PRJNA489746
17-SE086	2017-08-14	0	0	1	SAMN29164679	PRJNA489746
17-SE087	2017-08-15	0	0	0	SAMN29164680	PRJNA489746
17-SE088	2017-08-20	0	0	1	SAMN29164681	PRJNA489746
17-SE089	2017-08-23	0	0	1	SAMN29164682	PRJNA489746
17-SE090	2017-08-23	0	0	1	SAMN29164683	PRJNA489746
17-SE091	2017-08-24	0	0	1	SAMN29164684	PRJNA489746
17-SE092	2017-08-29	0	0	1	SAMN29164685	PRJNA489746
17-SE098	2017-09-12	0	0	1	SAMN29164686	PRJNA489746
17-SE099	2017-09-16	0	0	1	SAMN29164687	PRJNA489746
17-SE100	2017-09-21	0	0	1	SAMN29164688	PRJNA489746
17-SE101	2017-09-22	0	0	1	SAMN29164689	PRJNA489746
17-SE102	2017-09-22	0	0	1	SAMN29164690	PRJNA489746
17-SE103	2017-10-06	0	0	0	SAMN29164691	PRJNA489746
17-SE104	2017-10-02	0	0	1	SAMN29164692	PRJNA489746
17-SE105	2017-10-04	0	0	1	SAMN29164693	PRJNA489746
17-SE106	2017-09-30	0	0	1	SAMN29164694	PRJNA489746
17-SE107	2017-09-28	0	0	1	SAMN29164695	PRJNA489746
17-SE108	2017-09-22	0	0	1	SAMN29164696	PRJNA489746
17-SE109	2017-09-30	0	0	1	SAMN29164697	PRJNA489746
17-SE110	2017-09-27	0	0	1	SAMN29164698	PRJNA489746
17-SE111	2017-09-29	0	0	1	SAMN29164699	PRJNA489746
17-SE112	2017-10-12	0	0	0	SAMN29164700	PRJNA489746
17-SE114	2017-10-11	0	0	1	SAMN29164702	PRJNA489746
17-SE115	2017-10-09	0	0	1	SAMN29164703	PRJNA489746
17-SE116	2017-10-10	0	0	1	SAMN29164704	PRJNA489746
17-SE118	2017-10-22	0	0	0	SAMN29164706	PRJNA489746
17-SE120	2017-10-18	0	0	1	SAMN29164708	PRJNA489746
17-SE130	2017-11-11	0	0	1	SAMN29164709	PRJNA489746
17-SE131	2017-11-11	0	0	1	SAMN29164710	PRJNA489746
17-SE132	2017-11-07	0	0	1	SAMN29164711	PRJNA489746
17-SE133	2017-11-06	0	0	1	SAMN29164712	PRJNA489746
17-SE144	2017-12-07	0	0	1	SAMN29164713	PRJNA489746
17-SE145	2017-12-11	0	0	1	SAMN29164714	PRJNA489746
17-SE146	2017-12-07	0	0	1	SAMN29164715	PRJNA489746
17-SE147	2017-12-07	0	0	1	SAMN29164716	PRJNA489746
17-SE148	2017-12-08	0	0	1	SAMN29164717	PRJNA489746
17-SE149	2017-12-06	0	0	1	SAMN29164718	PRJNA489746
17-SE150	2017-12-11	0	0	1	SAMN29164719	PRJNA489746
17-SE151	2017-12-11	0	0	1	SAMN29164720	PRJNA489746
18-9539-0001	2018-01-01	0	0	0	SAMN14863584	PRJNA596817
18-9539-0002	2018-01-04	0	0	1	SAMN29164721	PRJNA489746
18-9539-0004	2018-01-11	0	0	1	SAMN29164723	PRJNA489746
18-9539-0006	2018-01-13	0	0	1	SAMN29164724	PRJNA489746
18-9539-0007	2018-01-12	0	0	1	SAMN29164725	PRJNA489746
18-9539-0009	2018-01-14	0	0	1	SAMN29164727	PRJNA489746
18-9539-0010	2018-01-16	0	0	1	SAMN29164728	PRJNA489746
18-9539-0011	2018-01-24	0	0	1	SAMN29164729	PRJNA489746
18-9539-0013	2018-01-23	0	0	1	SAMN29164730	PRJNA489746
18-9539-0014	2018-01-22	0	0	1	SAMN29164731	PRJNA489746
18-9539-0016	2018-02-03	0	0	1	SAMN29164732	PRJNA489746
18-9539-0017	2018-02-09	0	0	1	SAMN29164733	PRJNA489746
18-9539-0018	2018-02-09	0	0	1	SAMN29164734	PRJNA489746
18-9539-0019	2018-02-08	0	0	1	SAMN29164735	PRJNA489746
18-9539-0020	2018-02-16	0	0	1	SAMN29164736	PRJNA489746
18-9539-0025	2018-02-22	0	0	0	SAMN29164741	PRJNA489746
18-9539-0026	2018-02-20	0	0	1	SAMN29164742	PRJNA489746
18-9539-0027	2018-02-21	0	0	1	SAMN29164743	PRJNA489746
18-9539-0031	2018-03-09	0	0	1	SAMN29164745	PRJNA489746
18-9539-0032	2018-03-09	0	0	0	SAMN29164746	PRJNA489746
18-9539-0033	2018-03-09	0	0	1	SAMN29164747	PRJNA489746
18-9539-0034	2018-03-07	0	0	1	SAMN29164748	PRJNA489746
18-9539-0035	2018-03-07	0	0	1	SAMN29164749	PRJNA489746
18-9539-0036	2018-03-09	0	0	0	SAMN29164750	PRJNA489746
18-9539-0043	2018-03-22	0	0	1	SAMN29164754	PRJNA489746
18-9539-0047	2018-04-11	0	0	0	SAMN29164758	PRJNA489746
18-9539-0048	2018-04-12	0	0	1	SAMN29164759	PRJNA489746
18-9539-0049	2018-04-11	0	0	1	SAMN29164760	PRJNA489746
18-9539-0051	2018-05-03	0	0	1	SAMN29164761	PRJNA489746
18-9539-0052	2018-05-01	0	0	1	SAMN29164762	PRJNA489746
18-9539-0055	2018-04-24	0	0	1	SAMN29164764	PRJNA489746
18-9539-0056	2018-04-17	0	0	1	SAMN29164765	PRJNA489746
18-9539-0057	2018-05-09	0	0	1	SAMN29164766	PRJNA489746
18-9539-0058	2018-05-07	0	0	1	SAMN29164767	PRJNA489746
18-9539-0060	2018-05-15	0	0	1	SAMN29164768	PRJNA489746
18-9539-0062	2018-05-17	0	0	1	SAMN29164769	PRJNA489746
18-9539-0063R	2018-05-09	0	0	1	SAMN29164770	PRJNA489746
18-9539-0064	2018-05-19	0	0	1	SAMN29164771	PRJNA489746
18-9539-0066	2018-05-21	1	1	0	SAMN09987966	PRJNA489746
18-9539-0067R	2018-05-21	1	1	0	SAMN29164773	PRJNA489746
18-9539-0069	2018-05-25	1	1	0	SAMN29164775	PRJNA489746
18-9539-0070	2018-05-29	0	0	1	SAMN29164776	PRJNA489746
18-9539-0071	2018-06-01	0	0	1	SAMN29164777	PRJNA489746
18-9539-0072	2018-06-04	0	0	1	SAMN32756918	PRJNA489746
18-9539-0073	2018-06-06	1	1	0	SAMN32756919	PRJNA489746
18-9539-0074	2018-05-31	0	0	0	SAMN32756920	PRJNA489746
18-9539-0075	2018-06-08	0	0	1	SAMN32756921	PRJNA489746
18-9539-0076	2018-06-10	1	1	0	SAMN32756922	PRJNA489746
18-9539-0077	2018-06-12	0	0	1	SAMN32756923	PRJNA489746
18-9539-0078	2018-06-09	0	0	1	SAMN32756924	PRJNA489746
18-9539-0079	2018-06-12	1	1	0	SAMN32756925	PRJNA489746
18-9539-0080	2018-06-14	1	1	0	SAMN32756926	PRJNA489746
18-9539-0081	2018-06-17	1	1	0	SAMN32756927	PRJNA489746
18-9539-0082	2018-06-15	0	0	1	SAMN32756928	PRJNA489746
18-9539-0084	2018-06-13	1	1	0	SAMN32756929	PRJNA489746
18-9539-0085	2018-06-18	0	0	1	SAMN32756930	PRJNA489746
18-9539-0086	2018-06-28	1	1	0	SAMN29164778	PRJNA489746
18-9539-0087	2018-06-26	1	1	0	SAMN29164779	PRJNA489746
18-9539-0088R	2018-06-21	0	0	1	SAMN29164780	PRJNA489746
18-9539-0089R	2018-06-21	1	1	0	SAMN29164781	PRJNA489746
18-9539-0090	2018-06-25	1	1	0	SAMN29164782	PRJNA489746
18-9539-0091	2018-06-25	1	1	0	SAMN29164783	PRJNA489746
18-9539-0092	2018-06-28	0	0	0	SAMN29164784	PRJNA489746
18-9539-0093	2018-06-27	0	0	0	SAMN29164785	PRJNA489746
18-9539-0094	2018-07-03	1	1	0	SAMN29164786	PRJNA489746
18-9539-0095	2018-07-02	1	1	0	SAMN29164787	PRJNA489746
18-9539-0096	2018-07-04	1	1	0	SAMN29164788	PRJNA489746
18-9539-0097	2018-07-04	1	1	0	SAMN29164789	PRJNA489746
18-9539-0098	2019-07-08	0	0	0	SAMN29164790	PRJNA489746
18-9539-0099	2018-07-06	0	0	1	SAMN29164791	PRJNA489746
18-9539-0100	2018-07-05	1	1	0	SAMN29164792	PRJNA489746
18-9539-0101	2018-07-05	0	0	1	SAMN32756931	PRJNA489746
18-9539-0102	2018-07-09	1	1	0	SAMN29164793	PRJNA489746
18-9539-0104	2018-07-09	0	0	1	SAMN29164795	PRJNA489746
18-9539-0105	2018-07-12	0	0	1	SAMN32756932	PRJNA489746
18-9539-0107	2018-07-15	0	0	0	SAMN29164797	PRJNA489746
18-9539-0108	2018-07-16	0	0	1	SAMN29164798	PRJNA489746
18-9539-0111R	2018-07-20	0	0	1	SAMN29164800	PRJNA489746
18-9539-0112	2018-07-24	0	0	1	SAMN29164801	PRJNA489746
18-9539-0113	2018-07-17	0	0	0	SAMN29164802	PRJNA489746
18-9539-0114R	2018-07-18	0	0	1	SAMN32756933	PRJNA489746
18-9539-0115	2018-07-23	0	0	0	SAMN29164804	PRJNA489746
18-9539-0116	2018-07-25	0	0	1	SAMN29164805	PRJNA489746
18-9539-0117	2018-07-19	0	0	1	SAMN29164806	PRJNA489746
18-9539-0118	2018-07-26	0	0	1	SAMN29164807	PRJNA489746
18-9539-0119	2018-07-26	0	0	0	SAMN29164808	PRJNA489746
18-9539-0120	2018-07-27	1	1	0	SAMN29164809	PRJNA489746
18-9539-0121	2018-07-29	0	0	0	SAMN29164810	PRJNA489746
18-9539-0122	2018-08-02	0	0	1	SAMN29164811	PRJNA489746
18-9539-0123R	2018-08-01	0	0	1	SAMN32756934	PRJNA489746
18-9539-0124	2018-07-31	0	0	1	SAMN29164813	PRJNA489746
18-9539-0125	2018-08-02	0	0	1	SAMN29164814	PRJNA489746
18-9539-0126	2018-07-30	0	0	1	SAMN29164815	PRJNA489746
18-9539-0127	2018-08-02	0	0	1	SAMN29164816	PRJNA489746
18-9539-0129	2018-08-03	0	0	1	SAMN29164818	PRJNA489746
18-9539-0130	2018-08-02	0	0	1	SAMN29164819	PRJNA489746
18-9539-0131	2018-08-07	1	1	0	SAMN29164820	PRJNA489746
18-9539-0132	2018-08-06	1	1	0	SAMN29164821	PRJNA489746
18-9539-0133	2018-08-07	0	0	1	SAMN29164822	PRJNA489746
18-9539-0134	2018-08-06	0	0	1	SAMN29164823	PRJNA489746
18-9539-0135	2018-08-06	0	0	1	SAMN29164824	PRJNA489746
18-9539-0136	2018-08-09	1	1	0	SAMN29164825	PRJNA489746
18-9539-0137	2018-08-07	0	0	1	SAMN29164826	PRJNA489746
18-9539-0138	2018-08-12	0	0	1	SAMN29164827	PRJNA489746
18-9539-0140	2018-08-14	0	0	1	SAMN29164829	PRJNA489746
18-9539-0141	2018-08-16	0	0	1	SAMN29164830	PRJNA489746
18-9539-0142	2018-08-14	0	0	1	SAMN29164831	PRJNA489746
18-9539-0143	2018-08-15	0	0	1	SAMN29164832	PRJNA489746
18-9539-0144	2018-08-15	1	1	0	SAMN29164833	PRJNA489746
18-9539-0145	2018-08-13	0	0	1	SAMN29164834	PRJNA489746
18-9539-0147	2018-08-16	0	0	1	SAMN29164836	PRJNA489746
18-9539-0148	2018-08-15	1	1	0	SAMN29164837	PRJNA489746
18-9539-0149	2018-08-18	0	0	1	SAMN29164838	PRJNA489746
18-9539-0150	2018-01-05	0	0	0	SAMN29164839	PRJNA489746
18-9539-0151	2018-08-22	1	1	0	SAMN29164840	PRJNA489746
18-9539-0152	2018-08-23	0	0	1	SAMN29164841	PRJNA489746
18-9539-0153	2018-08-25	0	0	1	SAMN29164842	PRJNA489746
18-9539-0154	2018-08-27	0	0	1	SAMN29164843	PRJNA489746
18-9539-0155	2018-08-27	0	0	1	SAMN29164844	PRJNA489746
18-9539-0156	2018-08-27	0	0	1	SAMN29164845	PRJNA489746
18-9539-0159	2018-08-31	0	0	1	SAMN29164848	PRJNA489746
18-9539-0160	2018-08-31	1	1	0	SAMN29164849	PRJNA489746
18-9539-0161	2018-08-30	1	1	0	SAMN29164850	PRJNA489746
18-9539-0162	2018-08-29	0	0	1	SAMN29164851	PRJNA489746
18-9539-0164	2018-08-31	0	0	1	SAMN29164853	PRJNA489746
18-9539-0165	2018-09-07	0	0	1	SAMN29164854	PRJNA489746
18-9539-0166	2018-09-06	0	0	0	SAMN29164855	PRJNA489746
18-9539-0167	2018-09-07	1	1	0	SAMN29164856	PRJNA489746
18-9539-0168	2018-09-05	0	0	1	SAMN29164857	PRJNA489746
18-9539-0169	2018-09-04	0	0	1	SAMN29164858	PRJNA489746
18-9539-0171	2018-09-10	1	1	0	SAMN29164860	PRJNA489746
18-9539-0172	2018-09-08	0	0	1	SAMN29164861	PRJNA489746
18-9539-0173	2018-09-08	0	0	0	SAMN29164862	PRJNA489746
18-9539-0174	2018-09-10	0	0	1	SAMN29164863	PRJNA489746
18-9539-0178	2018-09-14	1	1	0	SAMN29164867	PRJNA489746
18-9539-0183	2018-09-14	1	1	0	SAMN29164872	PRJNA489746
18-9539-0184	2018-09-13	1	1	0	SAMN29164873	PRJNA489746
18-9539-0189	2018-09-18	0	0	1	SAMN29164878	PRJNA489746
18-9539-0190	2018-09-18	1	1	0	SAMN29164879	PRJNA489746
18-9539-0191	2018-09-20	0	0	1	SAMN29164880	PRJNA489746
18-9539-0193	2018-09-23	0	0	1	SAMN29164882	PRJNA489746
18-9539-0195	2018-09-22	0	0	1	SAMN29164884	PRJNA489746
18-9539-0196	2018-09-24	0	0	1	SAMN29164885	PRJNA489746
18-9539-0198	2018-10-03	0	0	1	SAMN29164886	PRJNA489746
18-9539-0201	2018-10-11	1	1	0	SAMN29164888	PRJNA489746
18-9539-0202	2018-10-08	0	0	1	SAMN29164889	PRJNA489746
18-9539-0203	2018-10-13	0	0	1	SAMN29164890	PRJNA489746
18-9539-0204	2018-10-06	1	1	0	SAMN29164891	PRJNA489746
18-9539-0205	2018-10-11	1	1	0	SAMN29164892	PRJNA489746
18-9539-0206	2018-10-08	0	0	1	SAMN29164893	PRJNA489746
18-9539-0207	2018-10-08	0	0	1	SAMN29164894	PRJNA489746
18-9539-0208	2018-10-10	1	1	0	SAMN29164895	PRJNA489746
18-9539-0210	2018-10-06	0	0	1	SAMN29164897	PRJNA489746
18-9539-0211	2018-10-09	0	0	1	SAMN29164898	PRJNA489746
18-9539-0213	2018-10-09	1	1	0	SAMN29164900	PRJNA489746
18-9539-0214	2018-10-13	1	1	0	SAMN29164901	PRJNA489746
18-9539-0215	2018-10-10	0	0	1	SAMN29164902	PRJNA489746
18-9539-0216	2018-10-13	1	1	0	SAMN29164903	PRJNA489746
18-9539-0217	2018-10-13	1	1	0	SAMN29164904	PRJNA489746
18-9539-0218	2018-10-15	1	1	0	SAMN29164905	PRJNA489746
18-9539-0219	2018-10-15	0	0	1	SAMN29164906	PRJNA489746
18-9539-0220	2018-10-15	1	1	0	SAMN29164907	PRJNA489746
18-9539-0221	2018-10-18	0	0	1	SAMN29164908	PRJNA489746
18-9539-0222	2018-10-15	0	0	1	SAMN29164909	PRJNA489746
18-9539-0223	2018-10-16	0	0	1	SAMN29164910	PRJNA489746
18-9539-0224	2018-10-17	0	0	1	SAMN29164911	PRJNA489746
18-9539-0225	2018-10-21	1	1	0	SAMN29164912	PRJNA489746
18-9539-0226	2018-10-20	0	0	1	SAMN29164913	PRJNA489746
18-9539-0227	2018-10-19	0	0	1	SAMN29164914	PRJNA489746
18-9539-0228	2018-10-21	0	0	1	SAMN29164915	PRJNA489746
18-9539-0229	2018-10-23	1	1	0	SAMN29164916	PRJNA489746
18-9539-0230	2018-10-22	0	0	1	SAMN29164917	PRJNA489746
18-9539-0231	2018-10-26	0	0	1	SAMN29164918	PRJNA489746
18-9539-0232	2018-10-28	0	0	1	SAMN29164919	PRJNA489746
18-9539-0233	2018-10-24	0	0	1	SAMN29164920	PRJNA489746
18-9539-0234	2018-10-27	0	0	1	SAMN29164921	PRJNA489746
18-9539-0235	2018-10-25	0	0	1	SAMN29164922	PRJNA489746
18-9539-0236	2018-11-01	0	0	1	SAMN29164923	PRJNA489746
18-9539-0237	2018-10-26	0	0	1	SAMN29164924	PRJNA489746
18-9539-0239	2018-11-03	0	0	0	SAMN29164926	PRJNA489746
18-9539-0240	2018-11-01	0	0	0	SAMN29164927	PRJNA489746
18-9539-0241	2018-11-01	1	1	0	SAMN29164928	PRJNA489746
18-9539-0242	2018-11-05	0	0	1	SAMN29164929	PRJNA489746
18-9539-0243	2018-11-04	0	0	1	SAMN29164930	PRJNA489746
18-9539-0244	2018-11-02	0	0	1	SAMN29164931	PRJNA489746
18-9539-0245	2018-11-05	0	0	1	SAMN29164932	PRJNA489746
18-9539-0246	2018-11-07	0	0	1	SAMN29164933	PRJNA489746
18-9539-0247	2018-11-03	0	1	0	SAMN29164934	PRJNA489746
18-9539-0248	2018-11-02	0	0	1	SAMN29164935	PRJNA489746
18-9539-0249	2018-11-03	0	0	1	SAMN29164936	PRJNA489746
18-9539-0250	2018-11-01	0	0	1	SAMN29164937	PRJNA489746
18-9539-0251	2018-11-01	0	0	1	SAMN29164938	PRJNA489746
18-9539-0252	2018-10-30	0	0	1	SAMN29164939	PRJNA489746
18-9539-0253	2018-11-11	0	0	1	SAMN32756935	PRJNA489746
18-9539-0254	2018-11-12	1	1	0	SAMN29164940	PRJNA489746
18-9539-0256	2018-11-12	1	1	0	SAMN29164942	PRJNA489746
18-9539-0257	2018-11-09	1	1	0	SAMN29164943	PRJNA489746
18-9539-0258	2018-11-10	0	0	1	SAMN29164944	PRJNA489746
18-9539-0259	2018-11-13	0	0	0	SAMN29164945	PRJNA489746
18-9539-0260	2018-11-14	1	1	0	SAMN29164946	PRJNA489746
18-9539-0261	2018-11-06	1	1	0	SAMN29164947	PRJNA489746
18-9539-0262	2018-11-13	0	0	1	SAMN29164948	PRJNA489746
18-9539-0263	2018-11-21	0	0	1	SAMN29164949	PRJNA489746
18-9539-0264	2018-11-18	0	0	1	SAMN29164950	PRJNA489746
18-9539-0265	2018-11-18	0	0	0	SAMN29164951	PRJNA489746
18-9539-0266	2018-11-14	1	1	0	SAMN29164952	PRJNA489746
18-9539-0268	2018-11-12	0	0	1	SAMN29164954	PRJNA489746
18-9539-0269	2018-11-15	0	0	1	SAMN29164955	PRJNA489746
18-9539-0270	2018-11-19	0	0	1	SAMN29164956	PRJNA489746
18-9539-0271	2018-11-27	1	1	0	SAMN29164957	PRJNA489746
18-9539-0273	2018-11-24	0	0	1	SAMN29164959	PRJNA489746
18-9539-0274	2018-11-25	0	0	0	SAMN29164960	PRJNA489746
18-9539-0276	2018-11-21	0	0	1	SAMN29164962	PRJNA489746
18-9539-0277	2018-11-27	1	1	0	SAMN29164963	PRJNA489746
18-9539-0278	2018-11-27	0	0	1	SAMN29164964	PRJNA489746
18-9539-0279	2018-12-06	1	1	0	SAMN32756936	PRJNA489746
18-9539-0280	2018-12-05	0	0	1	SAMN32756937	PRJNA489746
18-9539-0281	2018-12-06	0	0	1	SAMN32756938	PRJNA489746
18-9539-0282	2018-12-03	0	0	1	SAMN32756939	PRJNA489746
18-9539-0283	2018-12-03	1	1	0	SAMN32756940	PRJNA489746
18-9539-0284	2018-12-02	0	0	1	SAMN32756941	PRJNA489746
18-9539-0285	2018-11-30	0	0	1	SAMN32756942	PRJNA489746
18-9539-0286	2018-11-28	0	0	1	SAMN32756943	PRJNA489746
18-9539-0287	2018-12-20	1	1	0	SAMN32756944	PRJNA489746
18-9539-0288	2018-12-18	0	0	0	SAMN32756945	PRJNA489746
18-9539-0290	2018-12-15	0	0	1	SAMN32756946	PRJNA489746
18-9539-0291	2018-12-16	0	0	1	SAMN32756947	PRJNA489746
18-9539-0292	2018-12-17	1	1	0	SAMN32756948	PRJNA489746
18-9539-0293	2018-12-11	1	1	0	SAMN32756949	PRJNA489746
18-9539-0294	2018-12-10	0	0	1	SAMN32756950	PRJNA489746
18-9539-0295	2018-12-11	0	0	1	SAMN32756951	PRJNA489746
18-9539-0297	2018-12-09	0	0	1	SAMN32756952	PRJNA489746
18-9539-0298	2018-12-07	0	0	1	SAMN32756953	PRJNA489746
18-9539-0300	2018-12-04	0	0	1	SAMN32756954	PRJNA489746
18-9539-0301	2018-12-06	0	0	1	SAMN32756955	PRJNA489746
18-9539-0302	2018-12-04	0	0	1	SAMN32756956	PRJNA489746
18-9539-0303	2018-12-07	0	0	1	SAMN32756957	PRJNA489746
18-9539-0304	2018-12-05	0	0	0	SAMN32756958	PRJNA489746
18-9539-0305	2018-12-06	0	0	1	SAMN32756959	PRJNA489746
18-9539-0306	2018-12-20	1	1	0	SAMN32756960	PRJNA489746
18-9539-0307	2018-12-28	0	0	1	SAMN32756961	PRJNA489746
18-9539-0308	2018-12-27	1	1	0	SAMN32756962	PRJNA489746
18-9539-0309	2018-12-21	1	1	0	SAMN32756963	PRJNA489746
18-9539-0310	2018-12-21	1	1	0	SAMN32756964	PRJNA489746
18-9539-0311	2018-12-22	1	1	0	SAMN32756965	PRJNA489746
18-9539-0312	2018-12-26	1	1	0	SAMN32756966	PRJNA489746
18-9539-0313	2018-12-23	1	1	0	SAMN32756967	PRJNA489746
18-9539-0314	2018-12-24	0	0	1	SAMN32756968	PRJNA489746
18-9539-0315	2019-01-02	1	1	0	SAMN32756969	PRJNA489746
18-9539-0316	2019-12-31	1	1	0	SAMN32756970	PRJNA489746
18-9539-0317	2018-12-31	1	1	0	SAMN32756971	PRJNA489746
18-9539-0318	2018-12-29	1	1	0	SAMN32756972	PRJNA489746
18-9539-0319	2018-12-30	1	1	0	SAMN32756973	PRJNA489746
18-9539-0320	2018-12-30	1	1	0	SAMN32756974	PRJNA489746
18-9539-0321	2018-12-31	1	1	0	SAMN32756975	PRJNA489746
18-9539-0322	2018-12-31	1	1	0	SAMN32756976	PRJNA489746
19-001-0016	2019-09-12	0	0	1	SAMN32756977	PRJNA489746
19-001-0017	2019-09-12	0	0	0	SAMN32756978	PRJNA489746
19-001-0018	2019-09-05	0	0	1	SAMN32756979	PRJNA489746
19-001-0019	2019-09-06	0	0	1	SAMN32756980	PRJNA489746
19-001-0043	2019-09-17	0	0	1	SAMN32756981	PRJNA489746
19-001-0044	2019-09-13	0	0	1	SAMN32756982	PRJNA489746
19-001-0045	2019-09-09	0	0	1	SAMN32756983	PRJNA489746
19-001-0070	2019-09-26	0	0	1	SAMN32756984	PRJNA489746
19-001-0071	2019-09-17	0	0	1	SAMN32756985	PRJNA489746
19-001-0072	2019-09-19	0	0	1	SAMN32756986	PRJNA489746
19-001-0073	2019-09-19	0	0	1	SAMN32756987	PRJNA489746
19-001-0074	2019-09-19	0	0	1	SAMN32756988	PRJNA489746
19-001-0076	2019-09-18	0	0	1	SAMN32756989	PRJNA489746
19-001-0077	2019-09-18	0	0	1	SAMN32756990	PRJNA489746
19-001-0086	2019-09-26	0	0	1	SAMN32756991	PRJNA489746
19-001-0087	2019-09-27	0	0	1	SAMN32756992	PRJNA489746
19-001-0088	2019-09-28	0	0	1	SAMN32756993	PRJNA489746
19-001-0089	2019-09-29	0	0	1	SAMN32756994	PRJNA489746
19-001-0090	2019-09-24	0	0	1	SAMN32756995	PRJNA489746
19-001-0091D1	2019-09-24	0	0	1	SAMN32756996	PRJNA489746
19-001-0092	2019-09-24	0	0	1	SAMN32756997	PRJNA489746
19-001-0093	2019-09-26	0	0	1	SAMN32756998	PRJNA489746
19-001-0149	2019-10-05	0	0	1	SAMN32756999	PRJNA489746
19-001-0150	2019-10-05	0	0	1	SAMN32757000	PRJNA489746
19-001-0151	2019-10-03	0	0	1	SAMN32757001	PRJNA489746
19-001-0152	2019-10-01	0	0	1	SAMN32757002	PRJNA489746
19-001-0153	2019-10-01	0	0	1	SAMN32757003	PRJNA489746
19-001-0155	2019-10-03	0	0	0	SAMN32757004	PRJNA489746
19-001-0157	2019-10-03	0	0	1	SAMN32757005	PRJNA489746
19-001-0158	2019-10-04	0	0	1	SAMN32757006	PRJNA489746
19-001-0159	2019-10-03	0	0	1	SAMN32757007	PRJNA489746
19-001-0160	2019-10-01	0	0	1	SAMN32757008	PRJNA489746
19-001-0161	2019-10-02	0	0	1	SAMN32757009	PRJNA489746
19-001-0230	2019-10-14	0	0	0	SAMN32757010	PRJNA489746
19-001-0231	2019-10-15	0	0	1	SAMN32757011	PRJNA489746
19-001-0232	2019-10-13	0	0	1	SAMN32757012	PRJNA489746
19-001-0233	2019-10-17	1	1	0	SAMN32757013	PRJNA489746
19-001-0234	2019-10-10	0	0	1	SAMN18353401	PRJNA489746
19-001-0235	2019-10-09	0	0	0	SAMN32757014	PRJNA489746
19-001-0236	2019-10-15	0	0	1	SAMN32757015	PRJNA489746
19-001-0237	2019-10-18	0	0	1	SAMN32757016	PRJNA489746
19-001-0238	2019-10-15	0	0	1	SAMN32757017	PRJNA489746
19-001-0268	2019-10-21	0	0	1	SAMN32757018	PRJNA489746
19-001-0269	2019-10-18	0	0	1	SAMN32757019	PRJNA489746
19-001-0270	2019-10-18	0	0	1	SAMN32757020	PRJNA489746
19-001-0271	2019-10-15	0	0	1	SAMN32757021	PRJNA489746
19-001-0272	2019-10-18	0	0	1	SAMN32757022	PRJNA489746
19-001-0316	2019-10-31	0	0	1	SAMN32757023	PRJNA489746
19-001-0317	2019-10-31	0	0	1	SAMN32757024	PRJNA489746
19-001-0318	2019-10-26	0	0	0	SAMN32757025	PRJNA489746
19-001-0319	2019-10-26	0	0	1	SAMN32757026	PRJNA489746
19-001-0321	2019-10-22	0	0	1	SAMN32757027	PRJNA489746
19-001-0322	2019-10-22	0	0	0	SAMN32757028	PRJNA489746
19-001-0323	2019-10-23	0	0	1	SAMN32757029	PRJNA489746
19-001-0325	2019-10-25	0	0	1	SAMN32757030	PRJNA489746
19-001-0341	2019-10-28	0	0	1	SAMN32757031	PRJNA489746
19-001-0342	-	0	0	1	SAMN32757032	PRJNA489746
19-001-0344	2019-10-28	0	0	1	SAMN32757033	PRJNA489746
19-001-0346	2019-10-30	0	0	1	SAMN32757034	PRJNA489746
19-001-0362D1	2019-11-06	0	0	1	SAMN32757035	PRJNA489746
19-001-0363D1	2019-11-07	0	0	1	SAMN32757036	PRJNA489746
19-001-0366D1	2019-11-05	0	0	1	SAMN32757037	PRJNA489746
19-001-0367D1	2019-11-05	0	0	1	SAMN32757038	PRJNA489746
19-001-0398	2019-11-15	0	0	1	SAMN32757039	PRJNA489746
19-001-0400	2019-11-09	0	0	1	SAMN32757040	PRJNA489746
19-001-0403	2019-11-07	0	0	1	SAMN32757041	PRJNA489746
19-001-0432	2019-11-21	0	0	1	SAMN32757042	PRJNA489746
19-001-0433	2019-11-22	0	0	1	SAMN32757043	PRJNA489746
19-001-0434	2019-11-21	0	0	1	SAMN32757044	PRJNA489746
19-001-0435	2019-11-15	0	0	1	SAMN32757045	PRJNA489746
19-001-0436	2019-11-15	0	0	1	SAMN32757046	PRJNA489746
19-001-0437	2019-11-13	0	0	1	SAMN32757047	PRJNA489746
19-001-0460	2019-11-25	0	0	0	SAMN32757048	PRJNA489746
19-001-0461	2019-11-20	0	0	1	SAMN32757049	PRJNA489746
19-001-0485	2019-11-26	0	0	1	SAMN32757050	PRJNA489746
19-001-0509	2019-12-03	0	0	0	SAMN13810504	PRJNA489746
19-001-0510	2019-12-03	0	0	1	SAMN32757051	PRJNA489746
19-001-0511	2019-12-06	0	0	1	SAMN32757052	PRJNA489746
19-001-0512	2019-12-05	0	0	0	SAMN32757053	PRJNA489746
19-001-0513	2019-11-26	0	0	1	SAMN32757054	PRJNA489746
19-001-0543	2019-12-06	0	0	0	SAMN32757055	PRJNA489746
19-001-0544	2019-12-07	0	0	0	SAMN13810503	PRJNA489746
19-001-0545	2019-12-07	0	0	1	SAMN32757056	PRJNA489746
19-001-0577	2019-12-12	0	0	1	SAMN32757057	PRJNA489746
19-0590-0013	2019-02-25	0	0	1	SAMN32757058	PRJNA489746
19-0590-0015	2019-03-13	0	0	1	SAMN32757059	PRJNA489746
19-9539-0002	2019-01-01	1	1	0	SAMN32757060	PRJNA489746
19-9539-0003	2019-01-02	1	1	0	SAMN32757061	PRJNA489746
19-9539-0004	2019-01-02	1	1	0	SAMN32757062	PRJNA489746
19-9539-0005	2019-01-02	1	1	0	SAMN32757063	PRJNA489746
19-9539-0006	2019-01-02	1	1	0	SAMN32757064	PRJNA489746
19-9539-0007	2019-01-02	1	1	0	SAMN32757065	PRJNA489746
19-9539-0008	2019-01-02	1	1	0	SAMN32757066	PRJNA489746
19-9539-0009	2019-01-02	1	1	0	SAMN32757067	PRJNA489746
19-9539-0010	2019-01-03	1	1	0	SAMN32757068	PRJNA489746
19-9539-0011	2019-01-04	1	1	0	SAMN32757069	PRJNA489746
19-9539-0012	2019-01-04	1	1	0	SAMN32757070	PRJNA489746
19-9539-0014	2019-01-05	1	1	0	SAMN32757071	PRJNA489746
19-9539-0016	2019-01-07	1	1	0	SAMN32757072	PRJNA489746
19-9539-0017	2019-01-07	1	1	0	SAMN32757073	PRJNA489746
19-9539-0018	2019-01-07	0	0	1	SAMN32757074	PRJNA489746
19-9539-0019	2019-01-07	1	1	0	SAMN32757075	PRJNA489746
19-9539-0021	2019-01-08	1	1	0	SAMN32757076	PRJNA489746
19-9539-0022	2019-01-09	0	0	0	SAMN32757077	PRJNA489746
19-9539-0023	2019-01-10	1	1	0	SAMN32757078	PRJNA489746
19-9539-0024	2019-01-10	0	0	1	SAMN32757079	PRJNA489746
19-9539-0025	2019-01-10	1	1	0	SAMN32757080	PRJNA489746
19-9539-0026	2019-01-10	0	0	1	SAMN32757081	PRJNA489746
19-9539-0027	2019-01-08	1	1	0	SAMN32757082	PRJNA489746
19-9539-0028	2019-01-09	1	1	0	SAMN32757083	PRJNA489746
19-9539-0029	2019-01-10	1	1	0	SAMN32757084	PRJNA489746
19-9539-0030	2019-01-13	1	1	0	SAMN32757085	PRJNA489746
19-9539-0031	2019-01-14	0	0	1	SAMN32757086	PRJNA489746
19-9539-0032	2019-01-14	1	1	0	SAMN32757087	PRJNA489746
19-9539-0033	2019-01-14	0	0	1	SAMN32757088	PRJNA489746
19-9539-0034	2019-01-15	1	1	0	SAMN32757089	PRJNA489746
19-9539-0035	2019-01-14	0	0	1	SAMN32757090	PRJNA489746
19-9539-0036	2019-01-13	0	0	1	SAMN32757091	PRJNA489746
19-9539-0037	2019-01-17	1	1	0	SAMN32757092	PRJNA489746
19-9539-0038	2019-01-17	0	0	1	SAMN32757093	PRJNA489746
19-9539-0049	2019-01-16	1	1	0	SAMN32757094	PRJNA489746
19-9539-0050	2019-01-18	1	1	0	SAMN32757095	PRJNA489746
19-9539-0051	2019-01-18	1	1	0	SAMN32757096	PRJNA489746
19-9539-0054	2019-01-19	1	1	0	SAMN32757097	PRJNA489746
19-9539-0055	2019-01-20	0	0	1	SAMN32757098	PRJNA489746
19-9539-0056	2019-01-20	1	1	0	SAMN32757099	PRJNA489746
19-9539-0066SR	2019-01-21	0	0	1	SAMN32757100	PRJNA489746
19-9539-0067	2019-01-21	1	1	0	SAMN32757101	PRJNA489746
19-9539-0068SR	2019-01-21	1	1	0	SAMN32757102	PRJNA489746
19-9539-0069SR	2019-01-22	1	1	0	SAMN32757103	PRJNA489746
19-9539-0070SR	2019-01-22	0	0	1	SAMN32757104	PRJNA489746
19-9539-0072SR	2019-01-23	1	1	0	SAMN32757105	PRJNA489746
19-9539-0073SR	2019-01-23	1	1	0	SAMN32757106	PRJNA489746
19-9539-0074SR	2019-01-23	1	1	0	SAMN32757107	PRJNA489746
19-9539-0086SR	2019-01-28	1	1	0	SAMN32757108	PRJNA489746
19-9539-0087SR	2019-01-21	0	0	1	SAMN32757109	PRJNA489746
19-9539-0088SR	2019-01-22	1	1	0	SAMN32757110	PRJNA489746
19-9539-0089	2019-01-24	1	1	0	SAMN32757111	PRJNA489746
19-9539-0090SR	2019-01-24	1	1	0	SAMN32757112	PRJNA489746
19-9539-0091SR	2019-01-25	0	0	1	SAMN32757113	PRJNA489746
19-9539-0092SR	2019-01-26	0	0	1	SAMN32757114	PRJNA489746
19-9539-0093SR	2019-01-28	0	0	1	SAMN32757115	PRJNA489746
19-9539-0095SR	2019-01-22	1	1	0	SAMN32757116	PRJNA489746
19-9539-0096SR	2019-01-23	1	1	0	SAMN32757117	PRJNA489746
19-9539-0097	2019-01-25	1	1	0	SAMN32757118	PRJNA489746
19-9539-0099SR	2019-01-27	1	1	0	SAMN32757119	PRJNA489746
19-9539-0100SR	2019-01-27	1	1	0	SAMN32757120	PRJNA489746
19-9539-0101	2019-01-27	1	1	0	SAMN32757121	PRJNA489746
19-9539-0102	2019-01-28	0	0	1	SAMN32757122	PRJNA489746
19-9539-0103	2019-01-28	0	0	1	SAMN32757123	PRJNA489746
19-9539-0104	2019-01-29	1	1	0	SAMN32757124	PRJNA489746
19-9539-0105	2019-01-29	1	1	0	SAMN32757125	PRJNA489746
19-9539-0106	2019-01-29	1	1	0	SAMN32757126	PRJNA489746
19-9539-0107	2019-01-29	1	1	0	SAMN32757127	PRJNA489746
19-9539-0108	2019-01-30	1	1	0	SAMN32757128	PRJNA489746
19-9539-0109	2019-01-30	1	1	0	SAMN32757129	PRJNA489746
19-9539-0110	2019-01-30	1	1	0	SAMN32757130	PRJNA489746
19-9539-0111	2019-01-30	1	1	0	SAMN32757131	PRJNA489746
19-9539-0112	2019-01-31	1	1	0	SAMN32757132	PRJNA489746
19-9539-0113	2019-02-01	1	1	0	SAMN32757133	PRJNA489746
19-9539-0114	2019-02-01	0	0	0	SAMN32757134	PRJNA489746
19-9539-0115	2019-02-02	1	1	0	SAMN32757135	PRJNA489746
19-9539-0116	2019-02-02	1	1	0	SAMN32757136	PRJNA489746
19-9539-0117	2019-01-30	1	1	0	SAMN32757137	PRJNA489746
19-9539-0118	2019-01-31	1	1	0	SAMN32757138	PRJNA489746
19-9539-0119	2019-01-31	0	0	1	SAMN32757139	PRJNA489746
19-9539-0120	2019-02-04	0	0	1	SAMN32757140	PRJNA489746
19-9539-0122	2019-02-05	1	1	0	SAMN32757141	PRJNA489746
19-9539-0123	2019-02-05	1	1	0	SAMN32757142	PRJNA489746
19-9539-0124	2019-02-05	0	0	1	SAMN32757143	PRJNA489746
19-9539-0128	2019-02-07	0	0	1	SAMN32757144	PRJNA489746
19-9539-0130	2019-02-08	1	1	0	SAMN32757145	PRJNA489746
19-9539-0131	2019-02-08	0	0	1	SAMN32757146	PRJNA489746
19-9539-0135	2019-01-29	1	1	0	SAMN32757147	PRJNA489746
19-9539-0136	2019-02-12	1	1	0	SAMN32757148	PRJNA489746
19-9539-0137	2019-02-14	0	0	1	SAMN32757149	PRJNA489746
19-9539-0138	2019-02-18	1	1	0	SAMN32757150	PRJNA489746
19-9539-0139	2019-02-22	1	1	0	SAMN32757151	PRJNA489746
19-9539-0140	2019-02-19	1	1	0	SAMN32757152	PRJNA489746
19-9539-0141	2019-02-19	1	1	0	SAMN32757153	PRJNA489746
19-9539-0142	2019-02-18	0	0	1	SAMN32757154	PRJNA489746
19-9539-0143msq	2019-02-19	1	1	0	SAMN32757155	PRJNA489746
19-9539-0144msq	2019-02-20	0	0	0	SAMN32757156	PRJNA489746
19-9539-0145msq	2019-02-21	0	0	1	SAMN32757157	PRJNA489746
19-9539-0146msq	2019-02-21	0	0	1	SAMN32757158	PRJNA489746
19-9539-0147msq	2019-02-22	1	1	0	SAMN32757159	PRJNA489746
19-9539-0149msq	2019-02-24	1	1	0	SAMN32757160	PRJNA489746
19-9539-0151msq	2019-02-26	1	1	0	SAMN32757161	PRJNA489746
19-9539-0152msq	2019-02-21	1	1	0	SAMN32757162	PRJNA489746
19-9539-0153msq	2019-02-21	1	1	0	SAMN32757163	PRJNA489746
19-9539-0154msq	2019-02-22	1	1	0	SAMN32757164	PRJNA489746
19-9539-0155	2019-02-25	1	1	0	SAMN32757165	PRJNA489746
19-9539-0156	2019-03-01	1	1	0	SAMN32757166	PRJNA489746
19-9539-0157	2019-02-26	0	0	1	SAMN32757167	PRJNA489746
19-9539-0159	2019-02-28	1	1	0	SAMN32757168	PRJNA489746
19-9539-0160	2019-02-28	1	1	0	SAMN32757169	PRJNA489746
19-9539-0163	2019-03-06	1	1	0	SAMN32757171	PRJNA489746
19-9539-0164	2019-03-06	1	1	0	SAMN32757172	PRJNA489746
19-9539-0166	2019-03-05	1	1	0	SAMN32757173	PRJNA489746
19-9539-0168	2019-03-08	0	0	1	SAMN32757174	PRJNA489746
19-9539-0169	2019-03-06	0	0	0	SAMN32757175	PRJNA489746
19-9539-0170	2019-03-12	0	0	1	SAMN32757176	PRJNA489746
19-9539-0171	2019-03-01	0	0	1	SAMN32757177	PRJNA489746
19-9539-0173	2019-03-01	0	0	1	SAMN32757178	PRJNA489746
19-9539-0174	2019-02-27	1	1	0	SAMN32757179	PRJNA489746
19-9539-0175	2019-03-11	1	1	0	SAMN32757180	PRJNA489746
19-9539-0176	2019-03-13	1	1	0	SAMN32757181	PRJNA489746
19-9539-0177	2019-03-11	0	0	1	SAMN32757182	PRJNA489746
19-9539-0178	2019-03-16	1	1	0	SAMN32757183	PRJNA489746
19-9539-0184	2019-03-14	0	0	1	SAMN32757184	PRJNA489746
19-9539-0185	2019-03-19	0	0	1	SAMN32757185	PRJNA489746
19-9539-0186	2019-02-08	1	1	0	SAMN32757186	PRJNA489746
19-9539-0210	2019-03-24	1	1	0	SAMN32757187	PRJNA489746
19-9539-0211	2019-03-25	1	1	0	SAMN32757188	PRJNA489746
19-9539-0212	2019-03-25	0	0	0	SAMN32757189	PRJNA489746
19-9539-0213	2019-03-27	1	1	0	SAMN32757190	PRJNA489746
19-9539-0219	2019-03-29	1	1	0	SAMN32757191	PRJNA489746
19-9539-0220	2019-03-28	1	1	0	SAMN32757192	PRJNA489746
19-9539-0224msq	2019-03-28	0	0	1	SAMN32757194	PRJNA489746
19-9539-0225msq	2019-04-03	0	0	1	SAMN32757195	PRJNA489746
19-9539-0230	2019-04-06	1	1	0	SAMN32757196	PRJNA489746
19-9539-0231	2019-04-04	0	0	1	SAMN32757197	PRJNA489746
19-9539-0232	2019-04-16	0	0	1	SAMN32757198	PRJNA489746
19-9539-0233	2019-04-11	0	0	0	SAMN32757199	PRJNA489746
19-9539-0234	2019-04-22	0	0	1	SAMN32757200	PRJNA489746
19-9539-0235	2019-04-26	0	0	1	SAMN32757201	PRJNA489746
19-9539-0237	2019-04-30	0	0	1	SAMN32757202	PRJNA489746
19-9539-0238	2019-05-02	0	0	1	SAMN32757203	PRJNA489746
19-9539-0239	2019-04-29	0	0	0	SAMN32757204	PRJNA489746
19-9539-0240	2019-05-01	0	0	1	SAMN32757205	PRJNA489746
19-9539-0241	2019-04-29	0	0	1	SAMN32757206	PRJNA489746
19-9539-0242	2019-04-30	0	0	1	SAMN32757207	PRJNA489746
19-9539-0243	2019-05-01	1	1	0	SAMN32757208	PRJNA489746
19-9539-0244	2019-04-30	0	0	1	SAMN32757209	PRJNA489746
19-9539-0245	2019-04-30	0	0	1	SAMN32757210	PRJNA489746
19-9539-0246	2019-05-01	0	0	1	SAMN32757211	PRJNA489746
19-9539-0247	2019-05-01	0	0	1	SAMN32757212	PRJNA489746
19-9539-0251	2019-05-05	1	1	0	SAMN32757213	PRJNA489746
19-9539-0252	2019-05-04	0	0	1	SAMN32757214	PRJNA489746
19-9539-0253	2019-05-06	1	1	0	SAMN32757215	PRJNA489746
19-9539-0254	2019-05-01	0	0	1	SAMN32757216	PRJNA489746
19-9539-0255	2019-05-03	0	0	0	SAMN32757217	PRJNA489746
19-9539-0256	2019-04-30	0	0	1	SAMN32757218	PRJNA489746
19-9539-0257	2019-05-09	0	0	1	SAMN32757219	PRJNA489746
19-9539-0258	2019-05-07	0	0	1	SAMN32757220	PRJNA489746
19-9539-0259	2019-05-07	0	0	1	SAMN32757221	PRJNA489746
19-9539-0260	2019-05-14	0	0	1	SAMN32757222	PRJNA489746
19-9539-0261	2019-05-16	1	1	0	SAMN32757223	PRJNA489746
19-9539-0262	2019-05-13	0	0	1	SAMN32757224	PRJNA489746
19-9539-0263	2019-05-13	0	0	1	SAMN32757225	PRJNA489746
19-9539-0264	2019-05-12	1	1	0	SAMN32757226	PRJNA489746
19-9539-0269	2019-05-14	1	1	0	SAMN32757227	PRJNA489746
19-9539-0270	2019-05-10	0	0	1	SAMN32757228	PRJNA489746
19-9539-0271	2019-05-09	0	0	1	SAMN32757229	PRJNA489746
19-9539-0272	2019-05-13	1	1	0	SAMN32757230	PRJNA489746
19-9539-0275	2019-05-24	1	1	0	SAMN32757231	PRJNA489746
19-9539-0276	2019-05-25	1	1	0	SAMN32757232	PRJNA489746
19-9539-0277	2019-05-21	1	1	0	SAMN32757233	PRJNA489746
19-9539-0278	2019-05-19	0	0	1	SAMN32757234	PRJNA489746
19-9539-0279	2019-05-21	1	1	0	SAMN32757235	PRJNA489746
19-9539-0281	2019-05-18	1	1	0	SAMN32757236	PRJNA489746
19-9539-0282	2019-05-14	0	0	1	SAMN32757237	PRJNA489746
19-9539-0283	2019-05-14	0	0	1	SAMN32757238	PRJNA489746
19-9539-0284	2019-05-16	0	0	1	SAMN32757239	PRJNA489746
19-9539-0285	2019-05-17	0	0	1	SAMN32757240	PRJNA489746
19-9539-0287	2019-05-17	0	0	1	SAMN32757241	PRJNA489746
19-9539-0289	2019-05-14	0	0	1	SAMN32757242	PRJNA489746
19-9539-0290	2019-05-30	0	0	1	SAMN32757243	PRJNA489746
19-9539-0291	2019-05-27	0	0	1	SAMN32757244	PRJNA489746
19-9539-0292	2019-05-28	0	0	1	SAMN32757245	PRJNA489746
19-9539-0294	2019-05-26	1	1	0	SAMN32757246	PRJNA489746
19-9539-0295	2019-05-26	1	1	0	SAMN32757247	PRJNA489746
19-9539-0296	2019-05-26	1	1	0	SAMN32757248	PRJNA489746
19-9539-0297	2019-05-27	0	0	1	SAMN32757249	PRJNA489746
19-9539-0298	2019-05-26	0	0	1	SAMN32757250	PRJNA489746
19-9539-0299	2019-05-25	0	0	1	SAMN32757251	PRJNA489746
19-9539-0300	2019-05-25	1	1	0	SAMN32757252	PRJNA489746
19-9539-0303	2019-05-31	0	0	1	SAMN32757253	PRJNA489746
19-9539-0314	2019-06-06	0	0	1	SAMN32757254	PRJNA489746
19-9539-0315	2019-06-03	0	0	1	SAMN32757255	PRJNA489746
19-9539-0316	2019-06-06	0	0	1	SAMN32757256	PRJNA489746
19-9539-0317	2019-06-18	0	0	1	SAMN32757257	PRJNA489746
19-9539-0318	2019-06-18	0	0	1	SAMN32757258	PRJNA489746
19-9539-0319	2019-06-18	0	0	1	SAMN32757259	PRJNA489746
19-9539-0324	2019-06-11	0	0	1	SAMN32757260	PRJNA489746
19-9539-0325	2019-06-09	0	0	1	SAMN32757261	PRJNA489746
19-9539-0326	2019-06-05	1	1	0	SAMN32757262	PRJNA489746
19-9539-0327	2019-06-12	0	0	1	SAMN32757263	PRJNA489746
19-9539-0328	2019-06-11	0	0	1	SAMN32757264	PRJNA489746
19-9539-0329	2019-06-08	1	1	0	SAMN32757265	PRJNA489746
19-9539-0330	2019-06-10	1	1	0	SAMN32757266	PRJNA489746
19-9539-0331	2019-06-17	1	1	0	SAMN32757267	PRJNA489746
19-9539-0334	2019-06-19	0	0	1	SAMN32757268	PRJNA489746
19-9539-0335	2019-06-19	0	0	1	SAMN32757269	PRJNA489746
19-9539-0337	2019-06-21	1	1	0	SAMN32757270	PRJNA489746
19-9539-0338	2019-06-10	0	0	1	SAMN32757271	PRJNA489746
19-9539-0339	2019-06-17	0	1	0	SAMN32757272	PRJNA489746
19-9539-0341	2019-06-28	0	0	1	SAMN32757273	PRJNA489746
19-9539-0344	2019-06-23	0	0	1	SAMN32757274	PRJNA489746
19-9539-0345	2019-06-24	0	0	1	SAMN32757275	PRJNA489746
19-9539-0346	2019-07-02	0	0	1	SAMN32757276	PRJNA489746
19-9539-0347	2019-07-01	0	0	1	SAMN32757277	PRJNA489746
19-9539-0348	2019-07-06	1	1	0	SAMN32757278	PRJNA489746
19-9539-0349	2019-06-27	0	0	1	SAMN32757279	PRJNA489746
19-9539-0350	2019-07-06	0	0	1	SAMN32757280	PRJNA489746
19-9539-0351	2019-07-06	0	0	1	SAMN32757281	PRJNA489746
19-9539-0352	2019-07-05	1	1	0	SAMN32757282	PRJNA489746
19-9539-0353	2019-07-05	0	0	1	SAMN32757283	PRJNA489746
19-9539-0354	2019-07-04	0	0	1	SAMN32757284	PRJNA489746
19-9539-0355	2019-07-09	0	0	1	SAMN32757285	PRJNA489746
19-9539-0356	2019-07-11	0	0	1	SAMN32757286	PRJNA489746
19-9539-0357	2019-07-11	0	0	1	SAMN32757287	PRJNA489746
19-9539-0358	2019-07-13	0	0	0	SAMN32757288	PRJNA489746
19-9539-0360SR2	2019-07-22	0	0	1	SAMN32757289	PRJNA489746
19-9539-0361SR2	2019-07-18	0	0	0	SAMN32757290	PRJNA489746
19-9539-0362SR2	2019-07-16	0	0	1	SAMN32757291	PRJNA489746
19-9539-0363SR2	2019-07-17	0	0	1	SAMN32757292	PRJNA489746
19-9539-0364	2019-07-26	0	0	1	SAMN32757293	PRJNA489746
19-9539-0365	2019-07-28	0	0	1	SAMN32757294	PRJNA489746
19-9539-0366	2019-07-26	0	0	1	SAMN32757295	PRJNA489746
19-9539-0367	2019-07-23	0	0	0	SAMN32757296	PRJNA489746
19-9539-0368	2019-07-25	0	0	1	SAMN32757297	PRJNA489746
19-9539-0369	2019-07-22	0	0	1	SAMN32757298	PRJNA489746
19-9539-0371	2019-08-06	1	1	0	SAMN32757299	PRJNA489746
19-9539-0372	2019-08-08	0	0	1	SAMN32757300	PRJNA489746
19-9539-0373	2019-07-31	0	0	1	SAMN32757301	PRJNA489746
19-9539-0374	2019-07-30	0	0	1	SAMN32757302	PRJNA489746
19-9539-0375	2019-08-01	0	0	1	SAMN32757303	PRJNA489746
19-9539-0376	2019-08-10	0	0	1	SAMN32757304	PRJNA489746
19-9539-0377	2019-08-13	0	0	1	SAMN32757305	PRJNA489746
19-9539-0378	2019-08-08	0	0	1	SAMN32757306	PRJNA489746
19-9539-0379	2019-08-10	1	1	0	SAMN32757307	PRJNA489746
19-9539-0381	2019-08-09	0	0	1	SAMN32757308	PRJNA489746
19-9539-0382	2019-08-09	0	0	0	SAMN32757309	PRJNA489746
19-9539-0383	2019-08-09	0	0	0	SAMN32757310	PRJNA489746
19-9539-0384	2019-08-07	0	0	1	SAMN32757311	PRJNA489746
19-9539-0385	2019-08-05	1	1	0	SAMN32757312	PRJNA489746
19-9539-0386	2019-08-14	0	0	1	SAMN32757313	PRJNA489746
19-9539-0387	2019-08-15	0	0	1	SAMN32757314	PRJNA489746
19-9539-0388	2019-08-19	0	0	1	SAMN32757315	PRJNA489746
19-9539-0389	2019-08-17	0	0	1	SAMN32757316	PRJNA489746
19-9539-0390	2019-08-16	0	0	1	SAMN32757317	PRJNA489746
19-9539-0392	2019-08-28	0	0	0	SAMN32757318	PRJNA489746
19-9539-0394	2019-08-21	0	0	1	SAMN32757319	PRJNA489746
19-9539-0396	2019-08-23	0	0	1	SAMN32757320	PRJNA489746
19-9539-0398	2019-09-02	0	0	1	SAMN32757321	PRJNA489746
19-9539-0399	2019-08-28	0	0	1	SAMN32757322	PRJNA489746
20-001-0009	2019-12-14	0	0	1	SAMN32757323	PRJNA489746
20-001-0010	2019-12-14	0	0	1	SAMN32757324	PRJNA489746
20-001-0018	2019-12-17	0	0	0	SAMN32757325	PRJNA489746
20-001-0043	2019-12-19	0	0	1	SAMN32757326	PRJNA489746
20-001-0044	2019-12-17	0	0	1	SAMN32757327	PRJNA489746
20-001-0045	2019-12-18	0	0	1	SAMN32757328	PRJNA489746
20-001-0073	2019-12-20	0	0	1	SAMN32757329	PRJNA489746
20-001-0075	2019-12-21	0	0	0	SAMN32757330	PRJNA489746
20-001-0106msq	2020-01-02	0	0	1	SAMN32757331	PRJNA489746

## Sheet: table2
BioSample_PRJNA596817	BioSample_PRJNA489746
SAMN14861130	SAMN18353399
SAMN14861182	SAMN18353400
SAMN14863107	SAMN29164655
SAMN14863108	SAMN29164656
SAMN14863109	SAMN29164657
SAMN14863110	SAMN29164658
SAMN14863111	SAMN29164659
SAMN14863112	SAMN29164660
SAMN14863113	SAMN29164661
SAMN14863114	SAMN29164662
SAMN14863115	SAMN29164663
SAMN14863116	SAMN29164664
SAMN14863117	SAMN29164665
SAMN14863118	SAMN29164666
SAMN14863120	SAMN29164667
SAMN14863121	SAMN29164668
SAMN14863123	SAMN29164669
SAMN14863126	SAMN29164672
SAMN14863127	SAMN29164673
SAMN14863128	SAMN29164674
SAMN14863129	SAMN29164675
SAMN14863130	SAMN29164676
SAMN14863131	SAMN29164677
SAMN14863132	SAMN29164678
SAMN14863133	SAMN29164679
SAMN14863134	SAMN29164680
SAMN14863135	SAMN29164681
SAMN14863136	SAMN29164682
SAMN14863137	SAMN29164683
SAMN14863138	SAMN29164684
SAMN14863139	SAMN29164685
SAMN14863140	SAMN29164686
SAMN14863141	SAMN29164687
SAMN14863142	SAMN29164688
SAMN14863143	SAMN29164689
SAMN14863144	SAMN29164690
SAMN14863145	SAMN29164691
SAMN14863146	SAMN29164692
SAMN14863147	SAMN29164693
SAMN14863148	SAMN29164694
SAMN14863149	SAMN29164695
SAMN14863150	SAMN29164696
SAMN14863151	SAMN29164697
SAMN14863152	SAMN29164698
SAMN14863153	SAMN29164699
SAMN14863154	SAMN29164700
SAMN14863156	SAMN29164702
SAMN14863157	SAMN29164703
SAMN14863158	SAMN29164704
SAMN14863160	SAMN29164706
SAMN14863162	SAMN29164708
SAMN14863163	SAMN29164709
SAMN14863164	SAMN29164710
SAMN14863165	SAMN29164711
SAMN14863166	SAMN29164712
SAMN14863167	SAMN29164713
SAMN14863168	SAMN29164714
SAMN14863169	SAMN29164715
SAMN14863170	SAMN29164716
SAMN14863171	SAMN29164717
SAMN14863172	SAMN29164718
SAMN14863173	SAMN29164719
SAMN14863174	SAMN29164720
SAMN14863585	SAMN29164721
SAMN14863587	SAMN29164723
SAMN14863588	SAMN29164724
SAMN14863589	SAMN29164725
SAMN14863591	SAMN29164727
SAMN14863592	SAMN29164728
SAMN14863593	SAMN29164729
SAMN14863595	SAMN29164730
SAMN14863596	SAMN29164731
SAMN14863598	SAMN29164732
SAMN14863599	SAMN29164733
SAMN14863600	SAMN29164734
SAMN14863601	SAMN29164735
SAMN14863602	SAMN29164736
SAMN14863607	SAMN29164741
SAMN14863608	SAMN29164742
SAMN14863609	SAMN29164743
SAMN14863613	SAMN29164745
SAMN14863614	SAMN29164746
SAMN14863615	SAMN29164747
SAMN14863616	SAMN29164748
SAMN14863617	SAMN29164749
SAMN14863618	SAMN29164750
SAMN14863625	SAMN29164754
SAMN09987966	SAMN09987966
